# Supplementary material for: MEK inhibitors reduce cellular expression of ACE2, pERK, pRb while stimulating NK-mediated cytotoxicity and attenuating inflammatory cytokines relevant to SARS-CoV-2 infection
Source: Oncotarget. 2020 Nov 17;11(46):4201–23. doi: 10.18632/oncotarget.27799 (PMC7679035; doi:10.18632/oncotarget.27799)
Supplement: Supplementary file 2 [file oncotarget-11-4201-s002.xlsx]

## Sheet: Table 1- Patient History
Record ID	Age	Sex	Race	No Health Insurance	Private Insurance	Medicare	Medicaid	Unknown	Smoking	Chronic lung disease	Chronic kidney disease	Chronic neurologic disease	Heart disease	High blood pressure	Diabetes	Autoimmune disease	HIV/AIDS	Active cancer	Previous stroke	Obesity
1	43	Male	Black	No	No	Yes	No	No	Quit smoking	No	No	No	Yes	No	Yes	No	No	No	No	No
2	67	Male	Black	No	Yes	Yes	Yes	No	No history	No	No	No	No	Yes	Yes	No	No	No	No	No
4	64	Male	Other	No	No	No	Yes	No	No history	No	Yes	No	Yes	Yes	Yes	No	No	No	Yes	No
5	73	Male	White	No	No	Yes	Yes	No	Quit smoking	Yes	No	No	Yes	Yes	No	No	No	No	Yes	No
6	50	Male	Other	No	No	No	Yes	No	No history	Yes	No	No	No	No	Yes	No	No	No	No	No
8	57	Male	Other	No	No	No	Yes	No	No history	No	No	No	No	Yes	No	No	No	No	No	No
35	33	Male	Other	No	Yes	No	No	No	No history	No	No	No	No	No	No	No	No	No	No	No
103	73	Male	White	No	No	Yes	Yes	No	Quit smoking	Yes	No	No	No	Yes	No	No	No	No	No	Yes
122	51	Male	Unknown	No	No	No	Yes	No	No history	No	No	No	No	Yes	No	No	No	No	No	No

## Sheet: Table 2- Patient Symptoms 
Record ID	Breathing Difficulty	Fever	Cough	Change in taste/ smell	Rash	GI symptoms	Neuro symptoms	Sore throat	Chest pain	Systolic BP	Diastolic BP	Pulse	RR	Temperature	Supplemental Oxygen Required	Supplemental Oxygen Amount	Pulse Oximetry Reading
1	No	No	No	No	No	No	No	No	No	140	93	73	18	99.5	No
2	Yes	Yes	Yes	Yes	No	No	No	No	No	167	75	106	22	98.1	No
4	No	Yes	Yes	No	No	Yes	No	Yes	Yes	205	109	78	22	98.9	No
5	Yes	No	No	No	No	No	No	No	No	81	58	66	22	97.4	Yes	4 - 6 L	93
6	Yes	Yes	Yes	No	No	No	No	No	Yes	127	74	93	24	98.4	No
8	Yes	Yes	No	No	No	No	No	No	No	177	98	89	29	99.9	Yes	>6 L	91
35	No	No	No	No	No	Yes	Yes	No	No	176	111	82	18	98	No
103	Yes	Yes	Yes	No	No	Yes	Yes	No	No	120	82	108	18	96.5	Yes	4 - 6 L	99
122	Yes	Yes	Yes	No	No	Yes	No	Yes	No	133	74	93	18	102.7	Yes	>6 L	88

## Sheet: Table 3- Interventions
Record ID	Supplemental oxygen, < 6L/min	Supplemental oxygen, > 6L/min	BiPAP/ CPAP	Incubation	Ibuprofen	Acetaminophen	Bronchodilators (e.g., Albuterol)	Steroids (e.g., Prednisone)	Azithromycin	Hydroxychloroquine	Antibiotic, other	Other
1	No	No	No	No	No	No	No	No	No	No	No	No
2	No	Yes	No	No	No	Yes	Yes	No	No	No	Yes	No
4	No	No	No	No	No	No	No	No	No	No	No	No
5	Yes	Yes	No	No	No	No	No	No	Yes	No	Yes	No
6	Yes	No	No	No	No	No	Yes	No	No	No	No	No
8	No	Yes	No	No	No	Yes	No	No	No	No	No	No
35	No	No	No	No	No	Yes	No	No	No	No	No	Yes
103	Yes	No	Yes	No	No	No	No	No	No	No	No	Yes
122	Yes	No	No	No	No	No	No	No	No	No	No	Yes

## Sheet: Table 4-  COVID(+) Values
Record ID	G-CSF	IFNa2	IFNy	IL-1a	IL-1RA	IL-2	IL-6	IL-7	IL-12 (p40)	IL-18	IP-10	MCP-1	M-CSF	TNFa
1	0	59.36	0	0.4361	1.356	0.1842	0.1793	0	14.49	3.875	51.74	182.2	0	12.91
2	450.5	211.3	105.5	19.19	101.9	4.033	273.5	5.533	64.93	41.64	14923	2690	581.6	54.45
4	126.1	65.98	21.09	5.795	7.558	0.17	35.59	10.01	35.44	219.4	14632	991.4	176.4	29.65
5	50.52	68.46	1.751	1.678	17.83	0.5858	12.51	0	27.44	12.36	247.2	323.4	0	19.03
6	119	69.26	0.9577	1.571	2.108	0.3579	0.269	2.35	18.44	13.39	138	149.6	0	7.278
8	0	63.6	8.227	0	5.077	0	29.8	0	25.15	99	2381	435.3	121.8	16.44
35	0	49.05	0	0	2.543	0	10.24	0	16.97	51.36	293.2	1400	652.9	32.72
103	58.51	237.6	28.42	13.17	67.45	2.313	60.94	7.477	90.18	175.9	3159	830.7	724.7	52.95
122	125.5	100.7	0	0	56.61	0	113.2	1.24	68.58	79.61	6815	430.4	487.9	20.68
